# Supplementary material for: The “Schwarze Mander” of the Court Church in Innsbruck, Austria: Manufacture and Production of Monumental Brass Statues in the Renaissance
Source: Int J Metalcast. 2024 Mar 22;19(1):318–43. doi: 10.1007/s40962-024-01299-4 (PMC11824370; doi:10.1007/s40962-024-01299-4)
Supplement: Supplementary file 1 — Table S1 Results of the XRF-analyses carried out on the statues (sheet 1), including also the standard deviation of the analyses (sheet 2) and the AAS-Analyses published in [12] (sheet 3). The XRF results have been normalized to enable better comparison. (XLSX 70 kb) [file 40962_2024_1299_MOESM1_ESM.xlsx]

## Sheet: XRF
Statue no.	Sample	location	Cu	Zn	Pb	Sn	Mn	Fe	Co	Ni	As	Ag	Sb	Hg
1	1	base	78.9368	17.2518	2.20662	0.401204		1.10331			0.100301
1	2	upper leg, left	82.4473	17.1515	0.200602				0.100301		0.100301
1	3	sword	77.5326	15.7472	1.30391	0.501505	0.401204	2.10632		0.200602	0.501505			1.70512
1	4	hand, left	85.7573	14.0421	0.100301						0.100301
1	5	hand, right	85.743	13.8554	0.200803				0.100402		0.100402
1	6	heart	86.8342	11.2563	0.40201			1.30653			0.201005
1	7	face, cheek right	87.8636	10.9328	0.200602			0.902708			0.100301
1	8	crown	82.1643	14.8297	1.30261			1.50301			0.200401
1	9	base	86.9478	12.9518	0.100402
1	10	shield, top	86.9739	11.7234	0.200401	0.200401		0.601202	0.1002	0.1002	0.1002
1	11	skirt	84.6386	15.261	0.100402
2	1	hand, right	86.3591	13.34	0.100301	0.100301				0.100301
2	2	hand, left	87.7633	11.2337	0.100301	0.200602		0.601805		0.100301
2	3	dress	89.2678	10.6319	0.100301
2	4	face, cheek right	79.7392	17.0512	2.20662	0.100301		0.601805			0.300903
3	1	base	90.8635	8.93574	0.100402						0.100402
3	2	foot, right	90.5622	8.83534	0.200803	0.401606
3	3	shield, top	90.5812	9.01804	0.200401					0.1002	0.1002
3	4	hand, left	91.6834	6.81363	0.200401	0.501002		0.601202		0.1002			0.1002
3	5	sword, scabbard	88.0762	7.61523	0.501002	2.70541		0.701403			0.200401		0.200401
3	6	arm right, behund	91.3828	6.81363	0.200401	0.501002		0.801603		0.1002	0.1002		0.1002
3	7	hand, right	93.9819	5.51655	0.100301	0.300903				0.100301
3	8	scarf	93.5743	6.3253						0.100402
3	9	face, cheek right	93.1727	6.5261	0.100402					0.100402	0.100402
4	1	base, bottom left	80.1404	17.5527	1.70512	0.501505					0.100301
4	2	foot, left, tip	79.7189	18.7751	1.30522	0.100402					0.100402
4	3	dagger, scabbard	83.0831	12.5125	1.4014	1.5015		0.800801		0.2002	0.3003	0.1001	0.1001
4	4	hand, left	85.8576	11.6349	0.702106	0.902708		0.702106			0.100301		0.100301
4	5	face, cheek left	83.5836	7.30731	4.7047	2.6026		1.001		0.1001	0.4004	0.1001	0.2002
4	6	sword, centre	79.9398	17.1515	1.00301	0.401204				0.100301	0.300903			1.10331
4	7	hand, right, indice	90.991	3.9039	1.6016	2.002		1.001			0.2002	0.1001	0.2002
5	1	dress, below	98.7952	0.301205	0.803213	0.100402
5	2	knee, right	98.7964	0.300903	0.802407	0.100301
5	3	hand, left	97.6931	0.601805	0.902708	0.100301		0.601805			0.100301
5	4	hand, right	99.2979	0.200602	0.401204						0.100301
5	5	decolleté	99.2986	0.200401	0.300601	0.1002						0.1002
5	6	face, cheek right	98.7964	0.200602	0.702106	0.200602						0.100301
5	7	hat, top	83.8516	15.346	0.802407
6	1	base	89.0562	10.743	0.100402	0.100402
6	2	polsino di pelliccia, right	87.9639	11.4343	0.401204	0.100301					0.100301
6	3	dress, centre	87.0482	12.1486	0.60241	0.100402					0.100402
6	4	hand, right	89.2462	10.3518	0.301508	0.100503
6	5	hand, left	90.5717	9.22768	0.100301	0.100301
6	6	cheek	94.1709	5.22613	0.502513						0.100503
6	7	shield, top	89.8696	8.12437	0.601805	1.00301					0.200602		0.200602
6	8	headscarf, backside	88.5657	9.82949	0.902708	0.601805					0.100301
7	1	base	87.5502	12.1486	0.200803						0.100402
7	2	dress, above base	90.261	9.53815	0.100402						0.100402
7	3	dress, centre	84.3373	14.6586	0.903614						0.100402
7	4	hand, right, thumb	86.0582	13.34	0.300903	0.200602					0.100301
7	5	hand, left, thumb	85.7573	13.1394	0.702106	0.300903					0.100301
7	6	face, cheek right	83.5341	15.4618	0.803213	0.100402					0.100402
7	7	crown	86.3591	12.337	0.501505	0.100301		0.601805			0.100301
8	1	base, centre	91.5747	8.02407	0.200602					0.100301	0.100301
8	2	dress, base	80.9619	16.2325	2.30461	0.1002	0.1002				0.300601
8	3	foot, left	77.8779	19.019	1.8018	1.1011					0.1001		0.1001
8	4	ellbow, left	83.7675	8.31663	3.60721	2.10421		1.40281			0.300601	0.1002	0.400802
8	5	sword	80.9237	17.0683	1.20482	0.502008				0.100402	0.200803
8	6	glove, left	86.245	13.253	0.401606						0.100402
8	7	dagger, scabbard	82.0641	11.9238	2.20441	2.60521	0.1002	0.801603			0.200401		0.1002
8	8	rock in centre	87.7633	11.9358	0.100301	0.100301					0.100301
8	9	hand, left	90.4618	6.4257	0.502008	1.10442		1.20482			0.100402		0.200803
8	10	front	92.3848	3.40681	1.90381	0.901804		0.701403		0.200401	0.300601		0.200401
8	11	crown	87.2873	8.80881	1.7017	0.700701	0.1001	0.700701		0.2002	0.4004		0.1001
9	1	foot, left	81.0621	15.2305	0.801603	0.400802		2.00401		0.200401	0.200401		0.1002
9	2	shield	82.3647	14.7295	1.50301	0.701403		0.601202			0.1002
9	3	hand, left	88.3884	8.90891	0.3003	0.3003		1.6016		0.2002	0.2002		0.1001
9	4	chest	91.5747	6.72016	0.200602	0.200602		1.00301		0.200602	0.100301
9	5	helmet, right	83.5341	11.9478	2.30924	0.301205	0.100402	1.30522		0.100402	0.301205		0.100402
9	6	hand, right	90.7723	6.92076	0.200602	0.300903		1.40421		0.200602	0.100301		0.100301
9	7	sword	80.9619	12.8257	1.40281	0.300601	0.1002	3.80762		0.300601	0.300601
9	8	lower arm, right	89.3788	7.71543	0.801603	0.300601		1.2024		0.200401	0.300601		0.1002
10	1	base, round	98.593	1.20603	0.201005
10	2	base, squard	82	8.9	1.9	5.6		0.7		0.1	0.3	0.1	0.4
10	3	lower leg, right	79.4177	19.1767	1.10442	0.100402					0.200803
10	4	upper leg, left	77.8557	17.4349	0.601202			4.00802			0.1002
10	5	shield	99.3976	0.200803	0.301205						0.100402
10	6	sword	77.5326	20.9629	1.40421						0.100301
10	7	dagger	83.0491	16.1484	0.802407
10	8	glove, left	79.9197	19.7791	0.301205
10	9	hand, left, 3° & 4° finger	87.1486	9.43775	1.70683	1.10442		0.502008			0.100402
10	10	chest	80.0401	18.9569	0.802407						0.200602
10	11	glove, right	80.6225	19.0763	0.301205
10	12	lower arm, right	78.3567	19.7395	1.60321		0.1002				0.200401
10	13	visor	79.8193	18.6747	1.20482		0.100402				0.200803
10	14	helmet, right	85.1703	11.2224	1.90381	0.701403		0.801603			0.1002		0.1002
10	15	crown	81.0431	14.7442	3.30993	0.100301	0.100301	0.501505			0.200602
11	1	base, round	99.5984	0.100402	0.301205
11	2	base, squard	80.8425	17.5527	1.00301	0.501505					0.100301
11	3	shield, top	86.1585	13.5406	0.200602						0.100301
11	4	sword	85.657	12.337	0.501505	1.10331				0.100301	0.200602		0.100301
11	5	dagger, tip	79.3173	15.4618	3.11245			1.80723			0.301205
11	6	lower arm, left	82.7309	15.9639	1.20482						0.100402
11	7	hand, right	81.2625	17.2345	1.40281						0.1002
11	8	skirt	80.7422	17.5527	1.60481						0.100301
11	9	belt	80.4413	16.7503	1.80542			0.902708			0.100301
11	10	chain, upper one	80.0601	17.0341	1.60321			1.1022			0.200401
11	11	chain, lower one beard	82.8485	15.2457	0.601805	1.00301				0.100301	0.200602
11	12	beard	85.6999	5.43807	3.42397	0.503525		4.63243			0.20141		0.100705
11	13	helmet, over front	94.1825	0.501505	1.10331	0.902708		2.80843			0.300903	0.100301	0.100301
11	14	helmet, feathers	90.0901	6.70671	0.500501	1.2012		1.3013			0.1001		0.1001
12	1	base	84.4	11.2	1.4	0.8		1.5		0.2	0.2	0.1	0.2
12	2	shield	88.5772	10.521	0.1002	0.501002				0.1002	0.1002		0.1002
12	3	foot, right	84.9699	12.1242	0.400802	0.400802		1.50301		0.300601	0.1002	0.1002	0.1002
12	4	hand, right	89.2678	8.72618	0.200602	0.401204		1.00301		0.200602	0.100301		0.100301
12	5	breast	92.7856	5.31062	0.1002	0.200401		1.1022		0.300601	0.1002		0.1002
12	6	axe, handle	88.978	8.41683	0.200401	0.400802		1.50301		0.200401	0.1002	0.1002	0.1002
12	7	hand, left	84.1525	12.6379	1.00301	0.401204		1.40421		0.200602	0.100301		0.100301
12	8	shoulder protection, left	82.4176	10.6893	0.999001	0.3996		4.6953		0.1998	0.2997	0.0999001	0.1998
12	9	visor	89.5792	8.21643	0.200401	0.400802		1.1022		0.200401	0.1002	0.1002	0.1002
12	10	helmet	90.1804	7.91583	0.200401	0.300601		0.801603		0.200401	0.200401	0.1002	0.1002
12	11	visor, zigomo right	92.9789	5.41625	0.100301	0.200602		0.902708		0.200602	0.100301		0.100301
13	1	base	82.2645	16.4329	0.501002			0.701403			0.1002
13	2	foot left, tip	80.3213	18.7751	0.903614
13	3	upper leg, right	87.7633	11.334	0.200602			0.601805			0.100301
13	4	dress under belt buckle	92.2613	7.73869
13	5	sword	74.2743	22.2222	1.6016	0.600601		0.700701		0.3003	0.2002		0.1001
13	6	dagger, scabbard	84.2843	11.6116	0.800801	1.5015		1.4014		0.1001	0.2002		0.1001
13	7	wrist, right	87.7	9.6	0.6	0.4		1.4			0.2		0.1
13	8	wrist, left	88.1764	10.2204	0.300601	0.300601		0.801603		0.1002	0.1002
13	9	face, cheek left	85.3707	13.3267	0.200401			1.002			0.1002
13	10	visor	82.2289	15.5622	0.702811	0.100402		1.20482			0.200803
13	11	helmet	83.4669	14.7295	0.601202			0.901804		0.1002	0.200401
13	12	belt	89.4895	5.40541	1.9019	1.001		1.8018		0.1001	0.2002		0.1001
14	1	base	98.4955	0.200602	1.00301	0.100301					0.100301	0.100301
14	2	foot, left	99.1984	0.200401	0.501002	0.1002
14	3	shield	98.5972	0.200401	0.901804						0.1002	0.1002	0.1002
14	4	upper leg, right	98.997	0.200602	0.601805	0.100301					0.100301
14	5	codpiece	99.0973	0.200602	0.601805	0.100301
14	6	belt	98.5972	0.400802	0.801603	0.1002					0.1002
14	7	hand, left	97.996	0.300601	0.801603	0.1002		0.601202			0.1002	0.1002
14	8	chest	98.0943	0.300903	0.702106	0.100301		0.601805			0.100301	0.100301
14	9	sword, tip	74.8749	6.20621	9.10911	4.4044		4.2042		0.1001	0.500501	0.1001	0.500501
14	10	dagger, scabbard	96	0.6	1.7	0.2		1			0.3	0.1	0.1
14	11	front	97.5952	1.1022	0.300601	0.1002		0.801603			0.1002
14	12	hand, right (ridge)	98.998	0.300601	0.601202	0.1002
15	1	base, round	98.996	0.301205	0.502008						0.100402		0.100402
15	2	base, squard	81.1245	18.1727	0.60241						0.100402
15	3	shield	78.2347	21.0632	0.601805						0.100301
15	4	foot, right	88.0762	8.31663	1.2024	2.10421					0.1002	0.1002	0.1002
15	5	belt of sword	81.5075	15.9799	1.60804			0.80402			0.100503
15	6	dress	78.3133	20.3815	1.20482						0.100402
15	7	dagger, base	82.1464	16.4493	1.30391						0.100301
15	8	hand, left, thumb	80.6225	18.1727	1.10442						0.100402
15	9	shoulder protection, left	80.8617	16.8337	1.40281			0.801603			0.1002
15	10	face	84.6386	15.0602	0.301205
15	11	sword, handle	88.8554	9.33735	0.200803			1.50602			0.100402
15	12	hand, right	81.608	16.9849	1.30653						0.100503
16	1	base	89.479	8.71743	0.300601	0.501002		0.501002		0.200401	0.200401		0.1002
16	2	upper leg, left	83.3834	13.2132	0.700701	1.1011		0.800801		0.3003	0.3003	0.1001	0.1001
16	3	shield, top	83.1663	12.2244	2.20441	1.002		0.701403		0.1002	0.400802	0.1002	0.1002
16	4	hand, left	84.5	5.6	6.3	1.5		1.2		0.2	0.5	0.1	0.1
16	5	lower arm	84.6386	8.03213	3.01205	1.20482		2.30924		0.200803	0.502008		0.100402
16	6	hand, right	73.5736	6.40641	15.5155	1.9019		1.4014		0.2002	0.700701	0.1001	0.2002
16	7	arm, right	58.4168	10.02	27.9559	1.30261		1.60321		0.200401	0.300601	0.1002	0.1002
16	8	sword hilt	86.66	10.2307	0.501505	0.902708		1.40421		0.100301	0.200602
16	9	dress above left clavicula	80.2407	14.0421	2.80843	1.00301		1.20361		0.200602	0.401204		0.100301
16	10	face, cheek left	92.4774	4.01204	0.702106	0.802407		1.40421		0.200602	0.300903		0.100301
16	11	crown	86.0721	12.1242	0.300601	0.200401		1.1022		0.1002	0.1002
16	12	scarf on backside	88.1645	10.0301	0.100301	0.401204		1.00301		0.100301	0.100301		0.100301
17	1	leg, left	80.9428	16.6499	1.10331	0.100301		1.00301			0.200602
17	2	coat, left	90.0702	9.62889	0.100301					0.100301	0.100301
17	3	sword	75.2753	13.013	7.50751	3.1031		1.1011
17	4	coat, left	85.3707	12.5251	0.601202			1.30261			0.200401
17	5	coat, inside	87.3494	12.3494	0.200803						0.100402
17	6	hand, right	80.9619	16.2325	1.60321	0.1002		0.901804			0.200401
17	7	hand, left, central finger	85.9579	12.8385	0.401204			0.702106			0.100301
17	8	face, left cheek	79.5386	18.1545	1.40421	0.100301		0.601805			0.200602
17	9	sword, left	81.3	13.7	2.2	1.2		1.2		0.1	0.2		0.1
17	10	globus cruciger	88.6546	11.245	0.100402
17	11	base, front on the right	88.978	10.02	0.200401	0.1002		0.601202			0.1002
18	1	base, front on the right	90.3711	8.72618	0.702106						0.200602
18	2	globus cruciger	70.3407	28.9579	0.400802	0.1002				0.1002	0.1002
18	3	sword	72.317	25.677	0.401204	0.100301	0.300903	0.702106	0.300903	0.100301	0.100301
18	4	hand, left (back of hand)	90.672	7.32197	0.300903	0.200602		1.30391			0.100301		0.100301
18	5	hand, right (indice)	85.1852	12.6126	1.2012	0.1001		0.500501			0.2002	0.1001	0.1001
18	6	scepter, top	77.7555	18.6373	0.801603	2.50501				0.1002	0.200401
18	7	face, chin right	87.8	8.7	1.3	0.4		1.1		0.1	0.3	0.1	0.2
18	8	neck decoration	88.3417	10.0503	0.301508			1.20603			0.100503
19	1	base	91.6667	8.03213	0.100402	0.200803
19	2	shield	88.755	10.743	0.301205	0.100402					0.100402
19	3	hand, right, central finger	92.0683	7.42972	0.200803	0.200803							0.100402
19	4	hand, left, indice	90.3711	9.02708	0.200602	0.300903							0.100301
19	5	coat bottom left	78.1344	17.9539	1.30391	0.802407		1.30391			0.200602	0.100301	0.200602
19	6	coat bottom left	85.0402	12.3494	1.30522	0.502008		0.502008			0.100402	0.100402	0.100402
19	7	coat bottom left	82.4473	16.0481	0.702106	0.501505				0.100301	0.200602
19	8	face	90.8726	7.92377	0.200602	0.100301		0.802407			0.100301
20	1	base	92.2691	6.72691	0.100402	0.200803		0.702811
20	2	leg, left	77.6777	18.7187	1.5015	0.600601		1.2012			0.1001	0.1001	0.1001
20	3	shield	91.1558	7.43719	0.100503	0.100503		1.10553			0.100503
20	4	coat, right	88.2648	11.334	0.200602	0.200602
20	5	coat, left (light corrosion)	86.3864	12.012	0.900901	0.600601					0.1001
20	6	hand, right	91.6	6.5	0.6	0.5		0.8
20	7	check, left	88.6546	11.1446	0.100402	0.100402
20	8	?	85.9719	7.11423	4.10822	1.40281		1.2024			0.200401
21	1	base	90.0602	9.43775	0.301205	0.100402					0.100402
21	2	scabbard, dagger, tip	85.3707	12.024	1.80361						0.200401	0.1002	0.501002
21	3	sword	82.9659	8.51703	1.50301	6.31263					0.300601	0.1002	0.300601
21	4	foot, right	86.66	10.6319	1.10331	0.100301		1.20361			0.100301	0.100301	0.100301
21	5	fibula [Wadenbein]	88.3884	8.50851	1.7017	0.1001		0.900901			0.2002	0.1001	0.1001
21	6	upper leg	89.1892	8.30831	1.2012			0.900901			0.2002	0.1001	0.1001
21	7	arm, lower arm, left	89.6586	8.93574	0.301205	0.100402		0.903614			0.100402
21	8	face, cheek right	91.0732	8.62588	0.100301	0.200602
22	1	foot, left, tip	80.9237	17.0683	1.80723	0.100402					0.100402
22	2	base, top	84.5537	14.4433	0.802407						0.100301		0.100301
22	3	sword	78.9579	16.4329	1.40281	1.002	0.1002			0.1002	2.00401
22	4	dress	83.8191	13.0653	0.502513	0.301508		2.11055			0.201005
22	5	hand, right	87.751	10.6426	0.301205	0.100402		1.10442			0.100402
22	6	ellbow, separate piece	83.3333	14.257	0.903614			1.30522			0.100402	0.100402
22	7	face, cheek right	73.9218	15.7472	8.72618	0.200602		1.00301			0.401204
23	1	base	90.261	9.53815	0.100402	0.100402
23	2	fibula [Wadenbein], right	85.5711	11.2224	1.40281	0.501002		0.901804		0.1002	0.200401		0.1002
23	3	coat, right	88.7663	11.1334						0.100301
23	4	hand, left	82.4473	12.8385	2.90873	0.902708		0.702106			0.100301		0.100301
23	5	scepter, top	84.3373	14.759	0.401606	0.301205				0.100402	0.100402
23	6	dress, centre	87.3494	12.3494	0.200803						0.100402
23	7	scabbard, sword	81.7269	15.4618	1.30522	0.401606	0.100402	0.60241		0.100402	0.301205
23	8	hand, right, inside	84.8697	10.9218	1.80361	1.002		0.901804		0.1002	0.300601		0.1002
23	9	face, cheek right	85.1852	9.40941	3.3033	1.001		0.700701			0.3003		0.1001
23	10	globus cruciger	90.481	9.21844	0.1002	0.1002				0.1002
24	1	shield	85.743	13.0522	0.401606	0.100402		0.60241			0.100402
24	2	foot, right	77.1314	21.9659	0.802407						0.100301
24	3	skirt, front below	85.6713	13.4269	0.1002	0.1002		0.501002	0.1002	0.1002
24	4	sword, tip	78.4569	19.1383	1.1022	0.801603	0.1002			0.200401	0.1002	0.1002
24	5	hand, left	84.0522	14.1424	0.902708	0.200602		0.601805			0.100301
24	6	face, cheek left	88.4538	11.4458	0.100402
24	7	hand, right	82.5301	14.4578	1.90763	0.200803		0.60241			0.301205
24	8	base	79.338	19.5587	0.300903	0.100301		0.601805			0.100301
25	1	base	83.3333	16.0643	0.60241
25	2	dress	85.0402	14.8594	0.100402
25	3	hand, left	86.7735	11.3226	0.300601	0.501002		0.801603		0.1002	0.1002		0.1002
25	4	hand, right, thumb	87.1486	12.249	0.502008						0.100402
25	5	face, cheek right	85.9719	11.8236	0.701403	0.601202		0.601202		0.1002	0.1002		0.1002
25	6	bust	84.0522	13.0391	1.90572			0.702106			0.300903
26	1	dress above shoe	81.2249	17.3695	1.40562
26	2	skirt, front below	82.6479	16.5496	0.702106						0.100301
26	3	hand, right	80.9428	17.5527	1.40421						0.100301
26	4	hand, left	83.5341	15.9639	0.502008
26	5	decolleté	82.5476	16.2487	1.20361
26	6	face, cheek right	82.6479	16.0481	1.20361						0.100301
27	1	coat, bottom right	81.4257	17.3695	1.10442						0.100402
27	2	coat, bottom left	77.9338	20.3611	1.60481						0.100301
27	3	hand, left	93.6874	4.20842	0.901804	0.400802		0.501002			0.1002	0.1002	0.1002
27	4	hand, right	90.7816	5.81162	1.50301	0.801603		0.801603			0.1002	0.1002	0.1002
27	5	book	93.8816	4.41324	0.802407	0.300903		0.501505			0.100301
27	6	breast, left	93.3801	4.91474	1.00301	0.501505					0.100301		0.100301
27	7	face, nose	93.6874	4.80962	0.801603	0.501002					0.1002		0.1002
27	8	sword	92.8786	4.71414	0.902708	0.401204		0.902708			0.100301		0.100301
28	1	dress, bottom	89.2108	0.2997	8.89111	0.2997		0.899101			0.1998	0.0999001	0.0999001
28	2	scarf	98.996	0.200803	0.60241	0.100402					0.100402
28	3	hand, left, indice	99.498	0.100402	0.401606
28	4	book	98.6948	0.200803	0.401606	0.100402		0.502008			0.100402
28	5	belt	99.3982	0.200602	0.401204
28	6	face, cheek left	99.4985	0.200602	0.200602							0.100301
28	7	decolleté	94.7	0.3	0.4	0.1		4.2			0.1	0.1	0.1
28	8	decolleté	92.1844	0.300601	3.70741	0.1002		3.10621			0.400802	0.1002	0.1002
28	9	back	98.8967	0.200602	0.601805	0.100301					0.100301	0.100301

## Sheet: XRF STD
Statue no.	Sample	Cu	Zn	Pb	Sn	Mn	Fe	Co	Ni	As	Ag	Sb	Hg
1	1	0.059	0.024	0.057	0.0061	0.0032	0.0075		0.0031	0.028	0.0033	0.0056
1	2	0.052	0.021	0.017		0.0025		0.0022	0.0027	0.0088	0.0021
1	3	0.051	0.02	0.041	0.0047	0.0055	0.0088		0.0038	0.021	0.0022	0.0036	0.015
1	4	0.051	0.018	0.015		0.0024			0.0024	0.0076	0.0019	0.0032
1	5	0.05	0.017	0.018		0.0023		0.002	0.0025	0.0094	0.0018
1	6	0.055	0.017	0.027		0.0028	0.0069		0.0027	0.014	0.0023	0.004
1	7	0.055	0.017	0.019		0.0026	0.0056		0.0029	0.01		0.0039
1	8	0.066	0.024	0.051		0.0036	0.0092		0.0036	0.025	0.0033
1	9	0.05	0.017	0.012		0.0023			0.0024	0.006	0.0017	0.0031
1	10	0.052	0.016	0.016	0.0035	0.0024	0.0045	0.0023	0.0028	0.008	0.0019	0.0035
1	11	0.049	0.018	0.01		0.0024			0.0023		0.0017
2	1	0.055	0.019	0.014	0.0032	0.0028			0.0029	0.007	0.0021
2	2	0.051	0.016	0.012	0.0034	0.0024	0.0045		0.003	0.0061	0.0019	0.0034
2	3	0.06	0.018	0.011		0.0027			0.003	0.0057		0.0035
2	4	0.077	0.031	0.078	0.0055	0.0041	0.0076		0.0042	0.039	0.0032	0.0057
3	1	0.051	0.014	0.014		0.0023			0.0026	0.0071	0.002	0.0033
3	2	0.052	0.014	0.015	0.0042	0.0024			0.0027	0.0076	0.0019	0.0034
3	3	0.053	0.014	0.016		0.0025			0.0029	0.0084	0.0021	0.0035
3	4	0.052	0.012	0.014	0.0047	0.0026	0.0044		0.0028	0.0073	0.0018	0.0036
3	5	0.055	0.014	0.027	0.0097	0.003	0.0054		0.0028	0.014	0.0023	0.0048
3	6	0.053	0.012	0.018	0.0046	0.0025	0.0053		0.003	0.0092	0.0019	0.0036
3	7	0.054	0.011	0.011	0.0042	0.0024			0.0031	0.0053	0.0019	0.0035
3	8	0.054	0.012	0.0085		0.0024			0.0029	0.0044	0.0019	0.0034
3	9	0.053	0.012	0.015		0.0026			0.0029	0.0076	0.002	0.0035
4	1	0.049	0.02	0.042	0.0047	0.0025			0.0026	0.021	0.0019	0.0035
4	2	0.048	0.02	0.038	0.0031	0.0024			0.0024	0.019	0.0019	0.0033
4	3	0.051	0.017	0.041	0.0072	0.0027	0.0055		0.0036	0.02	0.0022	0.0039
4	4	0.054	0.017	0.031	0.0063	0.0027	0.0053		0.0028	0.016	0.0023	0.0041
4	5	0.054	0.014	0.071	0.0097	0.0032	0.007		0.0032	0.035	0.0025	0.0049
4	6	0.049	0.019	0.035	0.0044	0.0027			0.0029	0.018	0.0019	0.0035	0.013
4	7	0.056	0.01	0.044	0.0087	0.003	0.0064		0.0031	0.022	0.0024	0.0047
5	1	0.054	0.0027	0.03	0.003	0.0023			0.0024	0.015	0.002	0.0034
5	2	0.053	0.0026	0.029	0.0029	0.0022					0.0018	0.0032
5	3	0.053	0.0037	0.03	0.003	0.0024	0.0044			0.015	0.002	0.0033
5	4	0.054	0.0023	0.021		0.0023			0.0023	0.011	0.0021	0.0034
5	5	0.052	0.002	0.018	0.0029	0.0022					0.0019	0.0032
5	6	0.053	0.0023	0.027	0.0035	0.0023			0.0023		0.002	0.0033
5	7	0.052	0.019	0.03		0.0026			0.0026		0.0019	0.0036
6	1	0.05	0.015	0.014	0.0029	0.0023			0.0024	0.0069	0.0018	0.0031
6	2	0.052	0.016	0.024	0.0031	0.0024			0.0022	0.012	0.0022	0.0037
6	3	0.054	0.017	0.029	0.0034	0.0027			0.0027	0.015	0.0021	0.0036
6	4	0.051	0.015	0.019	0.003	0.0022			0.0022	0.0096	0.002	0.0033
6	5	0.051	0.014	0.011	0.0029	0.0022			0.0022	0.0054	0.0019	0.0032
6	6	0.052	0.011	0.026		0.0026			0.0027	0.013	0.0018	0.0032
6	7	0.053	0.014	0.028	0.0064	0.0028			0.0026	0.014	0.0022	0.0045
6	8	0.052	0.015	0.032	0.0049	0.0028			0.0026	0.016	0.002	0.0034
7	1	0.05	0.016	0.016		0.0023			0.0022	0.008	0.0019	0.0033
7	2	0.053	0.015	0.015		0.0025			0.0025	0.0078	0.002	0.0034
7	3	0.051	0.018	0.033		0.0026			0.0025	0.016	0.0021	0.0036
7	4	0.054	0.019	0.022	0.0039	0.0027			0.0029	0.011	0.0021	0.0038
7	5	0.052	0.018	0.03	0.004	0.0026			0.0028	0.015	0.002	0.0037
7	6	0.049	0.018	0.029	0.003	0.0024			0.0024	0.015	0.0018	0.0032
7	7	0.055	0.018	0.028	0.0034	0.0029	0.0048		0.003	0.014	0.0022	0.0038
8	1	0.052	0.017	0.025	0.0031	0.0027			0.0027	0.013	0.002	0.0034
8	1	0.052	0.013	0.018		0.0024			0.0027	0.0092	0.0018	0.0032
8	2	0.051	0.02	0.052	0.0035	0.0032			0.0027	0.026	0.0021
8	3	0.053	0.023	0.046	0.0068	0.0029			0.0029	0.023	0.0022	0.0041
8	4	0.054	0.015	0.063	0.0087	0.0033	0.0079		0.0028	0.031	0.0026	0.0056
8	5	0.05	0.02	0.038	0.0048	0.0025			0.003	0.019	0.0021	0.0036
8	6	0.053	0.018	0.025		0.0028			0.0028	0.013	0.002
8	7	0.056	0.019	0.054	0.01	0.004	0.0063		0.0032	0.027	0.0024	0.0049
8	8	0.051	0.016	0.015	0.0029	0.0024			0.0025	0.0076	0.0018
8	9	0.052	0.012	0.025	0.0063	0.0026	0.0064		0.0028	0.013	0.0021	0.0041
8	10	0.055	0.0092	0.048	0.0059	0.003	0.0053		0.0036	0.024	0.0022	0.0044
8	11	0.055	0.015	0.049	0.0056	0.0033	0.0054		0.0037	0.024	0.0023	0.0044
9	1	0.052	0.02	0.034	0.0045	0.0027	0.0084		0.0036	0.017	0.0023	0.0041
9	2	0.052	0.019	0.041	0.0055	0.0027	0.0049		0.0028	0.02	0.0023	0.004
9	3	0.053	0.015	0.023	0.004	0.0026	0.0073		0.0035	0.012	0.002	0.0036
9	4	0.051	0.012	0.017	0.0035	0.0023	0.0055		0.0033	0.0087	0.0018	0.0033
9	5	0.051	0.017	0.051	0.0042	0.0032	0.0069		0.0031	0.025	0.0021	0.0038
9	6	0.052	0.013	0.017	0.0038	0.0026	0.0067		0.0034	0.0088	0.0019	0.0035
9	7	0.053	0.018	0.042	0.0041	0.0037	0.012		0.0039	0.021	0.0022	0.0039
9	8	0.052	0.013	0.032	0.004	0.0027	0.0061		0.0031	0.017	0.002	0.0037
10	1	0.053	0.0053	0.017		0.0024			0.0024	0.0085	0.0018	0.0033
10	2	0.053	0.015	0.045	0.013	0.0033	0.0057		0.0033	0.023	0.0024	0.0054
10	3	0.048	0.02	0.036	0.0029	0.0026			0.0024	0.018	0.0019	0.0032
10	4	0.049	0.02	0.024			0.011		0.0026	0.012	0.0017	0.0029
10	5	0.054	0.0024	0.019		0.0023				0.0098	0.002	0.0034
10	6	0.049	0.022	0.039		0.0026			0.0024	0.02	0.002	0.0033
10	7	0.05	0.019	0.029		0.0025			0.0025		0.0018	0.0031
10	8	0.048	0.021	0.018		0.0023			0.0022	0.0092	0.0018	0.003
10	9	0.054	0.015	0.045	0.0067	0.0028	0.0047		0.0028	0.022	0.0023	0.004
10	10	0.048	0.02	0.031		0.0026			0.0023	0.016	0.0018
10	11	0.048	0.02	0.02		0.0024			0.0022	0.0098	0.0018
10	12	0.051	0.022	0.045		0.0031			0.0025	0.022	0.002
10	13	0.049	0.021	0.039		0.003			0.0025	0.019	0.0019	0.0032
10	14	0.053	0.017	0.047	0.0054	0.0032	0.0058			0.023	0.0021	0.0039
10	15	0.066	0.024	0.078	0.0044	0.0046	0.0063			0.038	0.0031	0.0051
11	1	0.053	0.0019	0.017		0.0021				0.0086	0.0018	0.0031
11	2	0.049	0.02	0.033	0.0046	0.0025			0.0025	0.016	0.002	0.0034
11	3	0.052	0.018	0.017		0.0025			0.0024	0.0087	0.0019
11	4	0.051	0.017	0.026	0.0062	0.0026			0.003	0.013	0.0021	0.0037
11	5	0.069	0.026	0.08	0.0058	0.0041	0.011		0.0037	0.039	0.0042	0.0069
11	6	0.049	0.019	0.036		0.0025			0.0024	0.018	0.0019	0.0034
11	7	0.05	0.02	0.039		0.0027			0.0024	0.019	0.0019	0.0033
11	8	0.049	0.02	0.042		0.0025			0.0025	0.021	0.0019
11	9	0.061	0.024	0.054		0.0032	0.007		0.0031	0.027	0.0028	0.0047
11	10	0.055	0.022	0.047		0.0029	0.0068		0.0028	0.023	0.0023	0.004
11	11	0.052	0.019	0.028	0.0063	0.0026			0.0031	0.014	0.0022	0.0037
11	12	0.074	0.016	0.08	0.0081	0.0047	0.018			0.039	0.0046	0.0078
11	13	0.06	0.0039	0.04	0.0065	0.003	0.011			0.02	0.0028	0.0048
11	14	0.059	0.014	0.026	0.0074	0.003	0.0074		0.0029	0.013	0.0025	0.0044
12	1	0.052	0.016	0.04	0.0055	0.0025	0.0071		0.0034	0.02	0.0023	0.0041
12	2	0.051	0.015	0.014	0.0046	0.0024			0.0027	0.007	0.0019	0.0034
12	3	0.05	0.016	0.022	0.0042	0.0023	0.0069		0.0035	0.011	0.002	0.0035
12	4	0.055	0.015	0.02	0.0046	0.0026	0.0061		0.0037	0.01	0.0023	0.004
12	5	0.055	0.011	0.013	0.0037	0.0025	0.006		0.0039	0.0069	0.0021	0.0038
12	6	0.053	0.014	0.018	0.0045	0.0026	0.007		0.0036	0.0093	0.0022	0.0038
12	7	0.052	0.017	0.034	0.0044	0.0028	0.0071		0.0034	0.017	0.0022	0.0038
12	8	0.056	0.017	0.037	0.0047	0.0031	0.013		0.0037	0.019	0.0026	0.0045
12	9	0.054	0.014	0.018	0.0044	0.0025	0.0061		0.0034	0.0096	0.0023	0.0039
12	10	0.053	0.014	0.018	0.0042	0.0023	0.0053		0.0033	0.0096	0.0022	0.0039
12	11	0.052	0.011	0.012	0.0037	0.0023	0.0053		0.0034	0.0063	0.002	0.0035
13	1	0.053	0.02	0.026		0.0027	0.0051		0.0027	0.013	0.0022
13	2	0.048	0.02	0.031		0.0024			0.0023	0.015	0.0018
13	3	0.053	0.017	0.017		0.0025	0.0048		0.0026	0.0087
13	4	0.052	0.013	0.0084		0.0023			0.0026	0.0043	0.0017
13	5	0.047	0.023	0.042	0.0049	0.0027	0.0049		0.0033	0.021	0.0021	0.0036
13	6	0.052	0.017	0.032	0.0072	0.0027	0.007		0.0031	0.016	0.0021	0.0039
13	7	0.059	0.017	0.031	0.0051	0.0031	0.0077		0.0034	0.016	0.0026	0.0046
13	8	0.052	0.015	0.021	0.004	0.0025	0.0051		0.0027	0.011	0.002	0.0036
13	9	0.056	0.019	0.019		0.0028	0.0062		0.0029	0.0098	0.0023	0.004
13	10	0.054	0.02	0.032	0.0036	0.0025	0.0067		0.0027	0.016	0.0023
13	11	0.054	0.019	0.029		0.0026	0.0057		0.0029	0.015	0.0023	0.004
13	12	0.064	0.014	0.055	0.0077	0.0033	0.0094		0.0038	0.027	0.0031	0.0059
14	1	0.054	0.0023	0.033	0.0033	0.0023				0.017	0.0022	0.0035
14	2	0.056	0.0023	0.025	0.003	0.0026				0.012	0.002	0.0034
14	3	0.054	0.0021	0.032		0.0023			0.0024	0.016	0.0021	0.0036
14	4	0.053	0.0025	0.027	0.003	0.0023				0.013	0.002	0.0033
14	5	0.059	0.0024	0.028	0.0033	0.0026				0.014	0.0022	0.0037
14	6	0.057	0.0034	0.031	0.0034	0.0025				0.015	0.0023	0.0037
14	7	0.057	0.003	0.032	0.0036	0.0025	0.0046		0.0025	0.016	0.0023	0.0039
14	8	0.055	0.0029	0.03	0.0033	0.0024	0.0045			0.015	0.0022	0.0036
14	9	0.056	0.014	0.097	0.013	0.0041	0.016		0.0036	0.047	0.003	0.0066
14	10	0.06	0.0042	0.048	0.0043	0.003	0.0064			0.024	0.0029	0.0046
14	11	0.056	0.0052	0.021	0.0035	0.0025	0.0051			0.011	0.0022	0.0038
14	12	0.054	0.0025	0.025	0.0028	0.0022			0.0023		0.0019	0.0033
15	1	0.053	0.0028	0.025		0.0022				0.013	0.0019	0.0033
15	2	0.049	0.02	0.027		0.0023			0.0023	0.013	0.0018
15	3	0.048	0.021	0.025		0.0026			0.002	0.013	0.0019
15	4	0.054	0.014	0.038	0.0086	0.0027			0.0026	0.019	0.0027	0.0042
15	5	0.053	0.02	0.045		0.0028	0.0057		0.0027	0.022	0.0022	0.004
15	6	0.048	0.021	0.036		0.0024			0.0023	0.018	0.002	0.0032
15	7	0.049	0.019	0.037		0.0025			0.0025	0.018	0.0019
15	8	0.05	0.02	0.036		0.0027			0.0025	0.018	0.0019	0.0032
15	9	0.051	0.02	0.04		0.0027	0.0054		0.0027	0.02	0.0021	0.0035
15	10	0.052	0.019	0.0073		0.0025			0.0025		0.002
15	11	0.069	0.019	0.025		0.0036	0.009		0.0038	0.013	0.0032	0.0056
15	12	0.049	0.02	0.039		0.0026			0.0025	0.019	0.0019	0.0033
16	1	0.053	0.014	0.022	0.0048	0.0024	0.0043		0.0033	0.012	0.0022	0.0037
16	2	0.053	0.018	0.033	0.0069	0.0027	0.0055		0.0039	0.017	0.0025	0.0044
16	3	0.054	0.018	0.054	0.0067	0.0029	0.0056		0.0034	0.027	0.0026	0.0047
16	4	0.056	0.013	0.085	0.008	0.0034	0.0077		0.004	0.042	0.0027	0.005
16	5	0.067	0.018	0.074	0.009	0.0041	0.012		0.0049	0.037	0.0038	0.0066
16	6	0.052	0.014	0.12	0.009	0.0041	0.0092		0.004	0.058	0.0029	0.0054
16	7	0.048	0.018	0.048	0.0084	0.0053	0.012		0.0046	0.072	0.0032	0.0054
16	8	0.059	0.018	0.029	0.0071	0.0031	0.0078		0.0033	0.015	0.0029	0.005
16	9	0.053	0.019	0.059	0.0065	0.0029	0.0069		0.0035	0.029	0.0024	0.0043
16	10	0.061	0.011	0.037	0.0067	0.0029	0.0078		0.0043	0.019	0.0026	0.0047
16	11	0.06	0.019	0.025	0.0048	0.0029	0.0068		0.0032	0.013	0.0027	0.0047
16	12	0.057	0.017	0.019	0.0051	0.0027	0.0064		0.0033	0.0097	0.0025	0.0044
17	1	0.053	0.021	0.039	0.0036	0.0027	0.0062		0.0027	0.02	0.0024
17	2	0.054	0.015	0.016		0.0024			0.0028	0.0081		0.004
17	3	0.056	0.02	0.029	0.012	0.0038	0.008		0.003		0.0028
17	4	0.059	0.02	0.031		0.0031	0.0075		0.0032	0.016	0.003
17	5	0.057	0.018	0.021		0.0027			0.0028	0.011	0.0025
17	6	0.054	0.021	0.046	0.0036	0.003	0.0061		0.0029	0.023	0.0023	0.004
17	7	0.053	0.018	0.024		0.0026	0.005		0.0029	0.012	0.0021
17	8	0.05	0.021	0.041	0.003	0.0026	0.0048		0.0025	0.02	0.002	0.0035
17	9	0.057	0.02	0.055	0.0076	0.0033	0.0075		0.0035	0.027	0.0027	0.005
17	10	0.051	0.016	0.013		0.0024			0.0027	0.0064	0.0019
17	11	0.054	0.016	0.017	0.0032	0.0025	0.0046		0.0027	0.0087	0.0019	0.0035
18	1	0.053	0.014	0.031		0.0024			0.0025	0.015	0.0022	0.0037
18	2	0.046	0.026	0.023	0.003	0.0025			0.0025	0.012	0.0019	0.0034
18	3	0.048	0.025	0.024	0.0033	0.0043	0.0049	0.003	0.0027	0.012	0.0021	0.0036
18	4	0.052	0.013	0.021	0.0034	0.0025	0.0064		0.0029	0.011	0.002	0.0036
18	5	0.055	0.018	0.04	0.0034	0.0027	0.0047		0.0027	0.02	0.0024	0.0042
18	6	0.05	0.021	0.032	0.0091	0.0029			0.0028	0.016	0.002	0.0035
18	7	0.057	0.016	0.044	0.0049	0.0028	0.0066		0.0032	0.022	0.0026	0.005
18	8	0.055	0.016	0.023		0.0027	0.0067		0.0028	0.012	0.0024	0.0041
19	1	0.052	0.013	0.012	0.0036	0.0023			0.0026	0.0058	0.0018
19	2	0.053	0.016	0.022	0.0033	0.0025			0.0029	0.011	0.0021	0.0037
19	3	0.054	0.013	0.018	0.0038	0.0025			0.0027	0.0091	0.002	0.0037
19	4	0.051	0.014	0.015	0.004	0.0023			0.0026	0.0074	0.002	0.0036
19	5	0.058	0.024	0.046	0.0072	0.0032	0.0079		0.0032	0.023	0.0034	0.0059
19	6	0.051	0.017	0.039	0.0049	0.0026	0.0046		0.0028	0.019	0.0022	0.004
19	7	0.053	0.02	0.033	0.0051	0.0027			0.003	0.016	0.0024
19	8	0.057	0.015	0.017	0.0037	0.0028	0.0057		0.0029	0.009	0.0023	0.0042
20	1	0.058	0.014	0.015	0.0042	0.0027	0.0053		0.003	0.0077	0.0023
20	2	0.052	0.022	0.042	0.0053	0.0027	0.0068		0.0026	0.021	0.0026	0.0041
20	3	0.057	0.014	0.017	0.0036	0.0027	0.0064		0.0028	0.0088	0.0023
20	4	0.054	0.017	0.017	0.0036	0.0025			0.0027	0.0084	0.0021
20	5	0.054	0.017	0.033	0.0052	0.0027			0.0029	0.016	0.002
20	6	0.067	0.015	0.032	0.0058	0.0033	0.0066		0.0034		0.0027	0.0045
20	7	0.051	0.015	0.012	0.0031	0.0023			0.0025	0.0061	0.0018
20	8	0.056	0.014	0.069	0.0077	0.0033	0.0074		0.0031	0.034	0.0025
21	1	0.051	0.014	0.019	0.0033	0.0023				0.0097	0.002	0.0034
21	2	0.051	0.017	0.045	0.003	0.0027				0.022	0.0023	0.0054
21	3	0.055	0.015	0.044	0.015	0.0033			0.0028	0.022	0.0027	0.0054
21	4	0.073	0.022	0.05	0.0069	0.0041	0.0091			0.025	0.005	0.0084
21	5	0.065	0.017	0.054	0.0048	0.0034	0.007			0.027	0.0036	0.006
21	6	0.067	0.018	0.049		0.0034	0.0071			0.024	0.0033	0.0054
21	7	0.061	0.017	0.024	0.004	0.003	0.0065		0.0029	0.012	0.0026	0.0046
21	8	0.052	0.014	0.012	0.0034	0.0022			0.0022	0.0061	0.002	0.0033
22	1	0.049	0.02	0.044	0.003	0.0027			0.0026	0.022	0.0021	0.0034
22	2	0.05	0.018	0.03		0.0023			0.0022	0.015	0.002	0.0034
22	3	0.049	0.019	0.055	0.0062	0.0032			0.0025	0.029	0.0021	0.0036
22	4	0.057	0.019	0.029	0.0048	0.0033	0.0093		0.0031	0.015	0.0027	0.0047
22	5	0.063	0.019	0.027	0.0041	0.0031	0.0071		0.0034	0.014	0.0029	0.0049
22	6	0.058	0.021	0.036		0.0031	0.0076		0.0031	0.018	0.0027	0.0046
22	7	0.049	0.02	0.093	0.004	0.0033	0.0067		0.0026	0.045	0.0024	0.0039
23	1	0.052	0.015	0.014	0.003	0.0024			0.0028	0.007	0.0019	0.0034
23	2	0.052	0.016	0.041	0.0048	0.0027	0.0058		0.0032	0.02	0.0022	0.0039
23	3	0.051	0.015	0.0088		0.0024			0.0026	0.0046	0.0018	0.003
23	4	0.052	0.018	0.055	0.006	0.0028	0.0053		0.0029	0.027	0.0022	0.0043
23	5	0.051	0.018	0.024	0.0043	0.0027			0.0029	0.012	0.0021	0.0037
23	6	0.051	0.017	0.017	0.0029	0.0023			0.0027	0.0085	0.0019	0.0033
23	7	0.05	0.019	0.04	0.0046	0.0033	0.0046		0.003	0.02	0.0021	0.0036
23	8	0.052	0.016	0.046	0.0062	0.0027	0.006		0.0031	0.023	0.0023	0.0042
23	9	0.052	0.015	0.06	0.0061		0.0055		0.0032	0.03	0.0021	0.004
23	10	0.051	0.014	0.01	0.0028	0.0023			0.0027	0.0052	0.0018	0.0032
24	1	0.05	0.017	0.024	0.003	0.0024	0.0044		0.0026	0.012	0.0019	0.0032
24	2	0.048	0.022	0.031		0.0025			0.0024	0.015	0.0019	0.0032
24	3	0.05	0.017	0.012	0.0029	0.0025	0.0041	0.0019	0.0025		0.0018
24	4	0.05	0.021	0.036	0.0058	0.0033			0.0033	0.018	0.0023	0.0037
24	5	0.055	0.02	0.036	0.0041	0.0028	0.0052		0.0029	0.018	0.0025	0.0042
24	6	0.05	0.016	0.011		0.0023			0.0026	0.0059	0.0018	0.0031
24	7	0.05	0.018	0.048	0.0038	0.0026	0.0049		0.0025	0.024	0.002	0.0036
24	8	0.05	0.022	0.02	0.0032	0.0025	0.0046		0.0025	0.01	0.0021	0.0035
25	1	0.05	0.019	0.027		0.0026			0.0025	0.013	0.0019	0.0032
25	2	0.05	0.018	0.013		0.0023			0.0025	0.0065	0.0019
25	3	0.054	0.017	0.021	0.005	0.0026	0.0055		0.0032	0.011	0.0022	0.004
25	4	0.052	0.017	0.026	0.003	0.0025			0.0026	0.013	0.0021	0.0035
25	5	0.051	0.016	0.028	0.0048	0.0025	0.0046		0.0029	0.014	0.002	0.0038
25	6	0.052	0.018	0.048		0.0027	0.0051		0.0027	0.024	0.0021
26	1	0.049	0.019	0.038		0.0026			0.0024		0.0019	0.0031
26	2	0.055	0.021	0.032		0.003			0.0029	0.016	0.0022
26	3	0.049	0.02	0.038	0.0027	0.0024			0.0025	0.019	0.0018
26	4	0.05	0.019	0.024		0.0025			0.0025	0.012	0.0019
26	5	0.05	0.019	0.036					0.0026		0.0018	0.0031
26	6	0.051	0.019	0.037		0.0026			0.0026	0.018	0.0019	0.0033
27	1	0.049	0.02	0.035		0.0024			0.0024	0.017	0.0018
27	2	0.048	0.021	0.042		0.0025			0.0024	0.021	0.0019	0.0032
27	3	0.052	0.0096	0.03	0.0042	0.0024	0.0042			0.015	0.002	0.0034
27	4	0.053	0.012	0.04	0.0056	0.0027	0.0055		0.0026	0.02	0.0022	0.0038
27	5	0.053	0.0099	0.03	0.004	0.0026	0.0043		0.0025	0.015	0.002	0.0035
27	6	0.052	0.01	0.033	0.0046	0.0026			0.0023	0.016	0.002	0.0034
27	7	0.054	0.011	0.031	0.0048	0.0025			0.0026	0.015	0.002	0.0037
27	8	0.055	0.011	0.032	0.0046	0.0026	0.0056		0.0026	0.016	0.0022	0.0038
28	1	0.054	0.0031	0.028	0.0042	0.0031	0.0062			0.044	0.0024	0.0039
28	2	0.053	0.0024	0.026	0.0031	0.0023			0.0023	0.013	0.002	0.0033
28	3	0.054	0.002	0.021		0.0024
28	4	0.053	0.0025	0.023	0.0028	0.0023	0.004			0.011	0.0019	0.0032
28	5	0.054	0.0023	0.02		0.0022
28	6	0.057	0.0023	0.018		0.0024				0.009	0.0022	0.0037
28	7	0.055	0.0026	0.021	0.0029	0.0026	0.011			0.011	0.0023	0.0035
28	8	0.06	0.0033	0.069	0.0039	0.0033	0.011			0.034	0.003	0.0046
28	9	0.053	0.0023	0.027	0.0028	0.0023				0.013	0.0021	0.0034

## Sheet: AAS corrected from Knitel 1983
Statue	analyses	Name	area analysed	Cu	Sn	Pb	Zn	Fe	Ni	Ag	Sb	As	total	notes
1	1	Ferdinand II of Aragon (1452–1516)	body	82.35	<0,2	1.87	15.53	0.14	0.05	0.02	0.04	<0,05	100
2	1	Joanna of Castile (1479–1555)	body	84.03	<0,2	1.01	14.85	0.05	0.04	0.01	0.01	<0,05	100
3	1	Philip the Good (1396–1467)	collar	87.44	<0,2	1.15	11.04	0.09	0.06	0.06	0.07	0.09	100
4	1	Charles the Bold (1433–1477)	skirt	81.76	0.24	1.63	16.09	0.15	0.05	0.02	0.06	<0,05	100
4	2	Charles the Bold (1433–1477)	right leg	82.4	0.03	1.93	15.41	0.17	0.05	0.02	0.02	<0,05	100.03
4	3	Charles the Bold (1433–1477)	left arm	88.6	2.1	3.17	5.44	0.37	0.05	0.06	0.21	<0,05	100
5	1	Cymburgis of Masovia (?–1429)	coat	97.84	<0,2	1.61	0.37	0.07	0.01	0.06	0.04	<<0,05	100
5	2	Cymburgis of Masovia (?–1429)	head	98.31	0.29	1.19	0.06	0.02	0.01	0.07	0.05	<<0,05	100
5	3	Cymburgis of Masovia (?–1429)	left arm	80.97	<0,2	2.54	16.31	0.06	0.04	0.03	0.05	<<0,05	100
5	4	Cymburgis of Masovia (?–1429)	dress	98.04	<0,2	1.71	0.12	0.02	0.01	0.06	0.04	<<0,05	100
5	5	Cymburgis of Masovia (?–1429)	hat	83.73	<0,2	1.88	14.21	0.07	0.04	0.02	0.05	<<0,05	100
6	1	Margaret of Austria, Duchess of Savoy (1480–1530)	head	88.35	<0,2	1.29	10.16	0.11	0.04	0.03	0.02	<0,05	100
6	2	Margaret of Austria, Duchess of Savoy (1480–1530)	train [Schleppe]	88.24	<0,2	1.63	9.88	0.12	0.04	0.05	0.04	<0,05	100
7	1	Maria Blanca Sforza (1472-1511)	back	82.52	0.2	2.32	14.9	0.11	0.03	0.05	0.07	<0,05	100.2
8	1	Sigismund, Archduke of Austria (1427–1496)	head	83.9	0.96	1.81	12.59	0.27	0.16	0.05	0.18	0.08	100
8	2	Sigismund, Archduke of Austria (1427–1496)	right arm	82.42	<0,2	1.4	16.05	0.06	0.05	0.02	0.01	<0,05	100.01
9	1	King Arthur (mythologic)	armour	84.37	0.26	1.51	12.38	1.14	0.15	0.05	0.05	0.09	100
9	2	King Arthur (mythologic)	sword	81.29	0.24	1.85	14.04	2.15	0.21	0.05	0.04	0.13	100
10	1	Ferdinand von Portugal (1345-1383)	right arm (Löffler)	79.76	<0,2	1.28	18.89	0.02	0.09	0.02	0.01	<0,05	100.07
10	2	Ferdinand von Portugal (1345-1383)	left leg (Löffler)	80.08	<0,2	1.1	18.64	0.09	0.05	0.02	0.02	<0,05	100
10	3	Ferdinand von Portugal (1345-1383)	skirt (Löffler)	78.61	<0,2	1.72	19.55	0.06	0.07	0.02	0.01	<0,05	100.04
11	1	Ernest the Iron (1377-1427)	right arm	82.99	<0,2	1.89	14.94	0.07	0.04	0.02	0.05	<0,05	100
11	2	Ernest the Iron (1377-1427)	skirt	71.9	<0,2	10.29	17.69	0.02	0.04	0.04	0.02	<0,05	100
11	3	Ernest the Iron (1377-1427)	chain armour	82.86	<0,2	4.08	12.65	0.25	0.03	0.05	0.08	<0,05	100
12	1	Theodoric the Great (454-526)	right leg	84.95	0.44	1.61	11.58	1.05	0.19	0.06	0.06	0.06	100
12	2	Theodoric the Great (454-526)	armour	83.29	0.53	2.24	12.58	0.94	0.19	0.07	0.07	0.09	100
13	(1)	Albert II of Germany (1397–1439)	right arm	81.92	<0,2	1.77	16.05	0.18	0.05	0.01	0.02	<0,05	100	If Riederers note †1558 refers to this Albert II
14	1	Rudolf I (1218-1291)	right leg	99.07	<0,2	0.78	0.02	0.02	0.01	0.07	0.03	<0,05	100
14	2	Rudolf I (1218-1291)	skirt	98.48	<0,2	1.26	0.13	0.03	0.01	0.06	0.03	<0,05	100
14	3	Rudolf I (1218-1291)	left arm	94.19	0.4	1.76	3.17	0.29	0.03	0.06	0.1	<0,05	100
15	1	Philip I of Castile (1478–1506)	head	99.31	<0,2	0.42	0.08	0.02	0.01	0.08	0.08	<0,05	100
15	2	Philip I of Castile (1478–1506)	skirt left	82.57	<0,2	1.68	15.61	0.06	0.05	0.02	0.01	<0,05	100
15	3	Philip I of Castile (1478–1506)	skirt right	82.38	<0,2	1.66	15.71	0.17	0.05	0.02	0.01	<0,05	100
15	4	Philip I of Castile (1478–1506)	right foot	82.68	<0,2	1.66	15.53	0.05	0.05	0.02	0.01	<0,05	100
15	5	Philip I of Castile (1478–1506)	left hand	81.43	<0,2	0.92	17.46	0.13	0.04	0.02	0.01	<0,05	100.01
16	1	Clovis (466–511)	shoulder	83.66	0.91	2.21	12.52	0.2	0.2	0.05	0.07	0.19	100.01
16	2	Clovis (466–511)	crown	82.73	0.28	0.94	15.82	0.12	0.07	0.02	0.02	<0,05	100
16	3	Clovis (466–511)	left arm	83.3	2.08	1.14	12.75	0.19	0.2	0.05	0.07	0.18	99.96
16	4	Clovis (466–511)	postament	88.05	0.36	1	10.15	0.15	0.14	0.03	0.03	0.09	100
17	1	Albert II, Duke of Austria (1298–1358)	head	81.9	<0,2	1.6	16.18	0.09	0.08	0.03	0.03	0.09	100
17	2	Albert II, Duke of Austria (1298–1358)	body	81.16	<0,2	3.11	15.61	0.06	0.04	0.02	0.01	<0,05	100.01
17	3	Albert II, Duke of Austria (1298–1358)	postament	83.69	<0,2	1.7	14.35	0.18	0.05	0.02	0.01	<0,05	100
17	(4)	Albert II, Duke of Austria (1298–1358)	right arm	81.92	<0,2	1.77	16.05	0.18	0.05	0.01	0.02	<0,05	100	If Riederers note †1558 refers to this Albert II
18	1	Frederick III (1415–1493)	postament	84.39	<0,2	2	13.21	0.18	0.04	0.06	0.05	0.07	100
18	2	Frederick III (1415–1493)	coat	84.45	<0,2	2.29	12.86	0.16	0.04	0.07	0.05	0.08	100
19	(1)	St Leopold (? – 1136)	not specified	82.81	0.42	3.08	13.21	0.14	0.03	0.07	0.19	<0,05	99.95	In Riederers hand written notes as Hl Leopold, not in Riederer 2000→ unclear
20	1	Albert IV, Count of Tyrol (1197–1239)	right hand	86.18	1.72	2.14	9.7	0.17	0.05	0.02	0.02	<0,05	100
20	2	Albert IV, Count of Tyrol (1197–1239)	left hand	87.27	0.6	2.67	8.91	0.44	0.03	0.05	0.03	<0,05	100
20	3	Albert IV, Count of Tyrol (1197–1239)	right leg	84.4	0.41	3.18	11.35	0.49	0.02	0.06	0.04	<0,05	99.95
21	1	Leopold III, Duke of Austria (1351–1386)	body	86.82	0.36	1.76	10.86	0.04	0.02	0.07	0.07	<0,05	100
21	2	Leopold III, Duke of Austria (1351–1386)	right foot	86.81	<0,2	1.88	11.03	0.04	0.02	0.08	0.07	0.07	100
22	1	Frederick IV, ‘Empty-Pockets’ (1382–1439)	skirt	83.71	0.67	3.07	12.18	0.12	0.05	0.11	0.09	<0,05	100
23	(1)	Albert I of Germany (1248–1308)	right arm	81.92	<0,2	1.77	16.05	0.18	0.05	0.01	0.02	<0,05	100	According to Riederer 2000
23	2	Albert I of Germany (1248–1308)	coat	84.15	<0,2	1.34	14.36	0.06	0.06	0.02	0.01	<0,05	100
23	3	Albert I of Germany (1248–1308)	left leg	82.2	0.78	3.62	12.64	0.49	0.12	0.04	0.11	<0,05	100
24	2	Godfrey of Bouillon (1061-1100)	right arm	81.11	<0,2	1.72	16.98	0.1	0.05	0.02	0.02	<0,05	100
25	2	Elizabeth of Luxemburg (1409–1442)	body	82.16	<0,2	1.79	15.9	0.06	0.05	0.02	0.02	0.15	100.15
26	1	Mary of Burgundy (1457-1482)	head	81.76	<0,2	1.98	16.16	0.04	0.05	0.01	<	<0,05	100
26	2	Mary of Burgundy (1457-1482)	train [Schleppe]	81.45	<0,2	2.02	16.44	0.03	0.05	0.01	<	<0,05	100
27	1	Elisabeth of Carinthia (1263–1313)	head	93.83	0.45	1.04	4.36	0.21	0.03	0.05	0.03	<0,05	100
27	2	Elisabeth of Carinthia (1263–1313)	left hand	94.75	0.22	1.2	3.22	0.37	0.03	0.05	0.06	<0,05	99.9
28	1	Kunigunde of Austria (1465-1520)	head	99.07	<0,2	0.65	0.02	0.16	0.01	0.06	0.03	<0,05	100
28	2	Kunigunde of Austria (1465-1520)	book	99.02	<0,2	0.61	0.006	0.24	0.01	0.08	0.03	<0,05	99.996
28	3	Kunigunde of Austria (1465-1520)	dress	99.2	<0,2	0.47	0.21	0.02	0.01	0.06	0.03	<0,05	100
Note on data quality in Knitels published work (1983) The data published by Knitel differ substantially from the data reported by Riederer, both in Riederer’s published compilation (Riederer 2000) and in the handwritten notes from the Rathgen-Forschungslabor archives made available to the authors. The discrepancies are not limited to minor transcription errors. In the present audit, 29 of the 80 …

## Sheet: AAS Riederer handwritten
The transscribed data from Riederers handwritten note, obtained from the archives of the Rathgen Forschungslabor.
row_no	object_part	Cu	Sn	Pb	Zn	Fe	Ni	Ag	Sb	As	transcription_note
1	Maria v. Burgund Kopf	81.76	<0,2	1.98	16.16	0.04	0.05	0.1	<0,01	<0,05
2	Maria v. Burgund Schleppe	81.45	<0,2	2.02	16.44	0.03	0.05	0.1	<0,01	<0,05
3	Elisabeth v. Görz Kopf	93.83	0.45	1.04	4.36	0.21	0.03	0.05	0.03	<0,05
4	Elisabeth v. Görz linke Hand	94.75	0.22	1.2	3.22	0.37	0.03	0.05	0.06	<0,05
5	Zimburgis von Masovien Kopfschmuck/Haube	83.73	<0,2	1.88	14.21	0.07	0.04	0.02	0.05	<0,05
6	Zimburgis v. Masovien Kopf	99.31	0.29	1.19	0.06	0.02	0.01	0.07	0.05	<0,05
7	Zimb. v. Masovien linker Arm	80.97	<0,2	2.54	16.31	0.06	0.04	0.03	0.05	<0,05
8	Zimb. v. Masovien Kleid	98.04	<0,2	1.71	0.12	0.02	0.01	0.06	0.04	<0,05
9	Zimb. v. Masovien Mantel	97.84	<0,2	1.61	0.37	0.07	0.01	0.06	0.04	<0,05
10	Ernst der Eiserne Rock	71.9	<0,2	10.29	17.69	0.02	0.04	0.04	0.02	<0,05
11	Ernst der Eiserne rechter Arm	82.99	<0,2	1.89	14.94	0.07	0.04	0.02	0.05	<0,05
12	Ernst der Eiserne Kettenhemd	82.86	<0,2	4.08	12.65	0.25	0.03	0.05	0.08	<0,05
13	Philipp d. Schöne Kopf	99.31	<0,2	0.42	0.08	0.02	0.01	0.08	0.08	<0,05
14	Philipp d. Schöne Rock rechts	82.38	<0,2	1.66	15.71	0.17	0.05	0.02	0.01	<0,05
15	Philipp d. Schöne Rock links	82.57	<0,2	1.68	15.61	0.06	0.05	0.02	0.01	<0,05
16	Philipp d. Schöne rechter Fuß	82.68	<0,2	1.66	15.53	0.05	0.05	0.02	0.01	<0,05
17	Philipp d. Schöne linke Hand	81.43	<0,2	0.92	17.46	0.13	0.04	0.02	<0,01	<0,05
18	Rudolf v. Habsbg rechtes Bein	99.07	<0,2	0.78	0.02	0.02	0.01	0.07	0.03	<0,05
19	Rudolf v. Habsbg linker Arm	94.19	0.4	1.76	3.17	0.29	0.03	0.06	0.1	<0,05
20	Rudolf v. Habsbg Brustpanzer/Rock	98.48	<0,2	1.26	0.13	0.03	0.01	0.06	0.03	<0,05
21	Kunigunde Kopf	99.07	<0,2	0.65	0.02	0.16	0.01	0.06	0.03	<0,05
22	Kunigunde Gebetbuch	99.02	<0,2	0.61	0.006	0.24	0.01	0.08	0.03	<0,05
23	Kunigunde Mantel unten	99.2	<0,2	0.47	0.21	0.02	0.01	0.06	0.03	<0,05
24	Leopold III Körper	86.82	0.36	1.76	10.86	0.04	0.02	0.07	0.07	<0,05
25	Leopold III rechter Fuß	86.81	<0,2	1.88	11.03	0.04	0.02	0.08	0.07	0.07
26	Philipp der Gute Überhang	87.44	<0,2	1.15	11.04	0.09	0.06	0.06	0.07	0.09
27	Margareta Kopfschleppe	88.35	<0,2	1.29	10.16	0.11	0.04	0.03	0.02	<0,05
28	Margareta Kopf	88.24	<0,2	1.63	9.88	0.12	0.04	0.05	0.04	<0,05
29	Sigmund d. Münzreiche Kopf	83.9	0.96	1.81	12.59	0.27	0.16	0.05	0.18	0.03
30	Sigmund reicher Arm	82.42	<0,2	1.4	16.05	0.06	0.05	0.02	<0,01	<0,05
31	Friedrich mit der leeren Tasche Mantel	83.71	0.67	3.07	12.18	0.12	0.05	0.11	0.09	<0,05
32	Bianca Sforza Rücken rechts	82.52	<0,2	2.32	14.9	0.11	0.03	0.05	0.07	<0,05
32b	Karl der Kühne linker Arm	88.6	2.1	3.17	5.44	0.37	0.05	0.06	0.21	<0,05
33	Karl der Kühne Rock	81.76	0.24	1.63	16.09	0.15	0.05	0.02	0.06	<0,05
34	Karl der Kühne rechtes Bein	82.4	<0,2	1.93	15.41	0.17	0.05	0.02	0.02	<0,05
35	Albrecht II. (†1558) rechter Arm	81.92	<0,2	1.77	16.05	0.18	0.05	0.01	0.02	<0,05	This date is obviously wrong, none of the Alberts died on that date
36	Albrecht I. (Friedr. I) Mantel	84.15	<0,2	1.34	14.36	0.06	0.06	0.02	0.01	<0,05
37	Albrecht I. linkes Bein	82.2	0.78	3.62	12.64	0.49	0.12	0.04	0.11	<0,05
38	Johanna die Wahnsinnige Körper	84.03	<0,2	1.01	14.85	0.05	0.04	0.01	0.01	<0,05
39	Albrecht II. (+1358) Kopf	81.9	<0,2	1.6	16.18	0.09	0.08	0.03	0.03	0.09
40	Albrecht II. (+1358) Körper	81.16	<0,2	3.11	15.61	0.06	0.04	0.02	<0,01	<0,05
41	Albrecht II. (+1358) Postament	83.69	<0,2	1.7	14.35	0.18	0.05	0.02	0.01	<0,05
42	Elisabeth v. Ungarn Rock	82.16	<0,2	1.79	15.9	0.06	0.05	0.02	0.02	<0,05
43	Ferdinand der Katholische Körper	82.35	<0,2	1.87	15.53	0.14	0.05	0.02	0.04	<0,05
44	Gottfried von Bouillon rechter Arm	81.11	<0,2	1.72	16.98	0.1	0.05	0.02	0.02	<0,05
	Kunigunde	99.21	<0,2	0.47	0.04	0.18	0.01	0.05	0.04	<0,05	not published in Riederer 2000
	Hl. Leopold	82.81	0.42	3.08	13.21	0.14	0.03	0.07	0.19	0.05	not clear if this St. Leopold. Riederer 2000 did omit this value
1	Friedrich III. Mantel	84.39	<0,2	2	13.21	0.18	0.04	0.06	0.05	0.07
2	Friedrich III. Postament	84.45	<0,2	2.29	12.86	0.16	0.04	0.07	0.05	0.08
3	Graf Albrecht von Habsburg rechte Hand	86.18	1.72	2.14	9.7	0.17	0.05	0.02	0.02	<0,05
4	Graf Albrecht von Habsburg rechtes Bein	84.4	0.41	3.18	11.35	0.49	0.02	0.06	0.04	0.05
5	Graf Albrecht von Habsburg linke Hand	87.27	0.6	2.67	8.91	0.44	0.03	0.05	0.03	<0,05
6	Ferdinand von Portugal linkes Bein	80.08	<0,2	1.1	18.64	0.09	0.05	0.02	0.02	<0,05
7	Ferdinand von Portugal Rock	78.61	<0,2	1.72	19.55	0.06	0.03	0.02	0.01	<0,05
8	Ferdinand von Portugal rechter Arm	79.76	<0,2	1.28	18.89	0.02	0.04	0.01	<0,01	<0,05
9	Theoderich rechtes Bein	84.95	0.44	1.61	11.58	1.05	0.19	0.06	0.06	0.06
10	Theoderich Rock	83.29	0.53	2.24	12.58	0.94	0.19	0.07	0.07	0.09
11	Chlodwig Krone	82.73	0.28	0.94	15.82	0.12	0.07	0.02	0.02	<0,05
12	Chlodwig Schulter	83.66	0.91	2.21	12.52	0.2	0.2	0.05	0.07	0.18
13	Chlodwig linker Arm	83.3	1.08	2.14	12.79	0.19	0.2	0.05	0.08	0.18
14	Chlodwig Standplatte	88.05	0.36	1	10.15	0.15	0.14	0.03	0.03	0.09
15	Kaiser Maxim. Mantel	99.17	<0,2	0.71	0.003	<0,01	0.01	0.08	0.03	<0,05
24	Artus Rock	84.37	0.26	1.51	12.38	1.14	0.15	0.05	0.05	0.09
25	Artus Schwert	81.29	0.24	1.85	14.04	2.15	0.21	0.05	0.04	0.13

## Sheet: AAS Riederer 2000
Riederer, J. Die Berliner Datenbank von Metallanalysen kulturgeschichtlicher Objekte. II. Objekte aus Kupferlegierungen des 17./18. Jahrhunderts, der Renaissance und des Mittelalters, Berliner Beiträge zur Archäometrie, 17, 2000, page 197.
table		row_no_ within_table	object_name_published	Cu	Sn	Pb	Zn	Fe	Ni	Ag	Sb	As
Innsbruck, Hofkirche	Standbilder der Fürsten (1508-1520)	1	Ferdinand von Portugal	80.08	<0,2	1.1	18.64	0.09	0.09	0.02	0.02	<0,05
Innsbruck, Hofkirche	Standbilder der Fürsten (1508-1520)	2	Ferdinand von Portugal	78.61	<0,2	1.72	19.55	0.06	0.03	0.02	0.01	<0,05
Innsbruck, Hofkirche	Standbilder der Fürsten (1508-1520)	3	Ferdinand von Portugal	79.76	<0,2	1.28	18.99	0.02	0.04	0.01	<0,01	<0,05
Innsbruck, Hofkirche	Standbilder der Fürsten (1508-1520)	4	Theoderich	84.95	0.44	1.61	11.58	1.05	0.19	0.06	0.06	0.06
Innsbruck, Hofkirche	Standbilder der Fürsten (1508-1520)	5	Theoderich	83.29	0.53	2.24	12.58	0.94	0.19	0.07	0.07	0.09
Innsbruck, Hofkirche	Standbilder der Fürsten (1508-1520)	6	Artus	84.37	0.26	1.41	12.38	1.14	0.15	0.05	0.05	0.09
Innsbruck, Hofkirche	Standbilder der Fürsten (1508-1520)	7	Artus	81.29	0.24	1.85	14.04	2.15	0.21	0.05	0.04	0.13
Innsbruck, Hofkirche	Standbilder der Fürsten (1508-1520)	8	Maria von Burgund	81.76	<0,2	1.98	16.16	0.04	0.05	0.01	<0,01	<0,05
Innsbruck, Hofkirche	Standbilder der Fürsten (1508-1520)	9	Maria von Burgund	81.45	<0,2	2.02	16.44	0.03	0.05	0.01	<0,01	<0,05
Innsbruck, Hofkirche	Standbilder der Fürsten (1508-1520)	10	Ernst der Eiserne	71.9	<0,2	10.29	17.69	0.02	0.04	0.04	0.02	<0,05
Innsbruck, Hofkirche	Standbilder der Fürsten (1508-1520)	11	Ernst der Eiserne	82.99	<0,2	1.89	14.94	0.07	0.04	0.02	0.05	<0,05
Innsbruck, Hofkirche	Standbilder der Fürsten (1508-1520)	12	Ernst der Eiserne	82.86	<0,2	4.08	12.65	0.25	0.03	0.05	0.08	<0,05
Innsbruck, Hofkirche	Standbilder der Fürsten (1508-1520)	13	Philip der Schöne	99.31	<0,2	0.42	0.08	0.02	0.01	0.08	0.08	<0,05
Innsbruck, Hofkirche	Standbilder der Fürsten (1508-1520)	14	Philip der Schöne	82.39	<0,2	1.66	15.71	0.17	0.05	0.02	0.01	<0,05
Innsbruck, Hofkirche	Standbilder der Fürsten (1508-1520)	15	Philip der Schöne	82.57	<0,2	1.68	15.61	0.06	0.05	0.02	0.01	<0,05
Innsbruck, Hofkirche	Standbilder der Fürsten (1508-1520)	16	Philip der Schöne	82.68	<0,2	1.66	15.53	0.05	0.05	0.02	0.01	<0,05
Innsbruck, Hofkirche	Standbilder der Fürsten (1508-1520)	17	Philip der Schöne	81.43	<0,2	0.92	17.46	0.13	0.04	0.02	<0,01	<0,05
Innsbruck, Hofkirche	Standbilder der Fürsten (1508-1520)	18	Elisabeth von Görz	93.83	0.45	1.04	4.36	0.21	0.03	0.05	0.03	<0,05
Innsbruck, Hofkirche	Standbilder der Fürsten (1508-1520)	19	Elisabeth von Görz	94.75	0.32	1.2	3.22	0.37	0.03	0.05	0.06	<0,05
Innsbruck, Hofkirche	Standbilder der Fürsten (1508-1520)	20	Zimburgis von Masorien	83.73	<0,2	1.88	14.21	0.07	0.04	0.02	0.05	<0,05
Innsbruck, Hofkirche	Standbilder der Fürsten (1508-1520)	21	Zimburgis von Masorien	98.31	0.29	1.19	0.06	0.02	0.01	0.07	0.05	<0,05
Innsbruck, Hofkirche	Standbilder der Fürsten (1508-1520)	22	Zimburgis von Masorien	80.97	<0,2	2.54	16.31	0.06	0.04	0.03	0.05	<0,05
Innsbruck, Hofkirche	Standbilder der Fürsten (1508-1520)	23	Zimburgis von Masorien	98.04	<0,2	1.71	0.12	0.02	0.01	0.06	0.04	<0,05
Innsbruck, Hofkirche	Standbilder der Fürsten (1508-1520)	24	Zimburgis von Masorien	97.84	<0,2	1.61	0.37	0.07	0.01	0.06	0.04	<0,05
Innsbruck, Hofkirche	Standbilder der Fürsten (1508-1520)	25	Rudolf von Habsburg	99.07	<0,2	0.78	0.02	0.02	0.01	0.07	0.03	<0,05
Innsbruck, Hofkirche	Standbilder der Fürsten (1508-1520)	26	Rudolf von Habsburg	94.19	0.4	1.76	3.17	0.29	0.03	0.06	0.1	<0,05
Innsbruck, Hofkirche	Standbilder der Fürsten (1508-1520)	27	Rudolf von Habsburg	98.48	<0,2	1.26	0.13	0.03	0.01	0.06	0.03	<0,05
Innsbruck, Hofkirche	Standbilder der Fürsten (1508-1520)	28	Kunigunde	99.07	<0,2	0.65	0.02	0.16	0.01	0.06	0.03	<0,05
Innsbruck, Hofkirche	Standbilder der Fürsten (1508-1520)	29	Kunigunde	99.02	<0,2	0.61	0.006	0.24	0.01	0.08	0.03	<0,05
Innsbruck, Hofkirche	Standbilder der Fürsten (1508-1520)	30	Kunigunde	99.2	<0,2	0.47	0.21	0.02	0.01	0.06	0.03	<0,05
Innsbruck, Hofkirche	Standbilder der Fürsten (1508-1520)	31	Graf Albert v. Habsburg	86.18	1.72	2.14	9.7	0.17	0.05	0.02	0.02	<0,05
Innsbruck, Hofkirche	Standbilder der Fürsten (1508-1520)	32	Graf Albert v. Habsburg	84.4	0.41	3.18	11.35	0.49	0.02	0.06	0.04	0.05
Innsbruck, Hofkirche	Standbilder der Fürsten (1508-1520)	33	Graf Albert v. Habsburg	87.27	0.6	2.67	8.91	0.44	0.03	0.05	0.03	<0,05
Innsbruck, Hofkirche	Standbilder der Fürsten (1508-1520)	34	Leopold III	86.82	0.36	1.76	10.86	0.04	0.02	0.07	0.07	<0,05
Innsbruck, Hofkirche	Standbilder der Fürsten (1508-1520)	35	Leopold III	86.81	<0,2	1.88	11.03	0.04	0.02	0.08	0.07	0.07
Innsbruck, Hofkirche	Standbilder der Fürsten (1508-1520)	36	Philip der Gute	87.44	<0,2	1.15	11.04	0.09	0.06	0.06	0.07	0.09
Innsbruck, Hofkirche	Standbilder der Fürsten (1508-1520)	37	Margarete von Österreich	88.35	<0,2	1.29	10.16	0.11	0.04	0.03	0.02	<0,05
Innsbruck, Hofkirche	Standbilder der Fürsten (1508-1520)	38	Margarete von Österreich	88.24	<0,2	1.63	9.88	0.12	0.04	0.05	0.04	<0,05
Innsbruck, Hofkirche	Standbilder der Fürsten (1508-1520)	39	Sigmund der Münzreiche	83.9	0.96	1.81	12.59	0.27	0.16	0.05	0.18	0.08
Innsbruck, Hofkirche	Standbilder der Fürsten (1508-1520)	40	Sigmund der Münzreiche	82.42	<0,2	1.4	16.05	0.06	0.05	0.02	<0,01	<0,05
Innsbruck, Hofkirche	Standbilder der Fürsten (1508-1520)	41	Friedrich III	84.39	<0,2	2	13.21	0.18	0.04	0.06	0.05	0.07
Innsbruck, Hofkirche	Standbilder der Fürsten (1508-1520)	42	Friedrich III	84.45	<0,2	2.29	12.68	0.16	0.04	0.07	0.05	0.08
Innsbruck, Hofkirche	Standbilder der Fürsten (1508-1520)	43	Friedrich m.d.leeren Tasche	83.71	0.67	3.07	12.18	0.12	0.05	0.11	0.09	<0,05
Innsbruck, Hofkirche	Standbilder der Fürsten (1508-1520)	44	Maria Blanca	82.52	<0,2	2.32	14.9	0.11	0.03	0.05	0.07	<0,05
Innsbruck, Hofkirche	Standbilder der Fürsten (1508-1520)	45	Karl der Kühne	88.6	2.1	3.17	5.44	0.37	0.05	0.06	0.21	<0,05
Innsbruck, Hofkirche	Standbilder der Fürsten (1508-1520)	46	Karl der Kühne	81.76	0.24	1.63	16.09	0.15	0.05	0.02	0.06	<0,05
Innsbruck, Hofkirche	Standbilder der Fürsten (1508-1520)	47	Karl der Kühne	82.4	<0,2	1.93	15.41	0.17	0.05	0.02	0.02	<0,05
Innsbruck, Hofkirche	Standbilder der Fürsten (1508-1520)	48	Johanna die Wahnsinnige	84.03	<0,2	1.01	14.85	0.05	0.04	0.01	0.01	<0,05
Innsbruck, Hofkirche	Standbilder der Fürsten (1508-1520)	49	Albrecht I	81.92	<0,2	1.77	16.05	0.18	0.05	0.01	0.02	<0,05
Innsbruck, Hofkirche	Standbilder der Fürsten (1508-1520)	50	Albrecht I	84.15	<0,2	1.34	14.36	0.06	0.06	0.02	0.01	<0,05
Innsbruck, Hofkirche	Standbilder der Fürsten (1508-1520)	51	Albrecht I	82.2	0.78	3.62	12.64	0.49	0.12	0.04	0.11	<0,05
Innsbruck, Hofkirche	Standbilder der Fürsten (1508-1520)	52	Albrecht II	81.9	<0,2	1.6	16.18	0.09	0.08	0.03	0.03	0.09
Innsbruck, Hofkirche	Standbilder der Fürsten (1508-1520)	53	Albrecht II	81.16	<0,2	3.11	15.61	0.06	0.04	0.02	<0,01	<0,05
Innsbruck, Hofkirche	Standbilder der Fürsten (1508-1520)	54	Albrecht II	83.69	<0,2	1.7	14.35	0.18	0.05	0.02	0.01	<0,05
Innsbruck, Hofkirche	Standbilder der Fürsten (1508-1520)	55	Elisabeth von Ungarn	82.16	<0,2	1.79	15.9	0.06	0.05	0.02	0.02	<0,05
Innsbruck, Hofkirche	Standbilder der Fürsten (1508-1520)	56	Ferdinand der Katholische	82.35	<0,2	1.87	15.53	0.14	0.05	0.02	0.04	<0,05
Innsbruck, Hofkirche	Standbilder der Fürsten (1508-1520)	57	Gottfried von Bouillon	81.11	<0,2	1.72	16.98	0.1	0.05	0.02	0.02	<0,05
Innsbruck, Hofkirche	Standbilder der Fürsten (1508-1520)	58	Chlodwig	82.73	0.28	0.94	15.82	0.12	0.07	0.02	0.02	<0,05
Innsbruck, Hofkirche	Standbilder der Fürsten (1508-1520)	59	Chlodwig	83.66	0.91	2.21	12.52	0.2	0.2	0.05	0.07	0.18
Innsbruck, Hofkirche	Standbilder der Fürsten (1508-1520)	60	Chlodwig	83.3	1.08	2.14	12.79	0.19	0.2	0.05	0.08	0.18
Innsbruck, Hofkirche	Standbilder der Fürsten (1508-1520)	61	Chlodwig	88.05	0.36	1	10.15	0.15	0.14	0.03	0.03	0.09
